# Supplementary material for: Feasibility and Efficacy of Mobile Three-Dimensional c-Arm Systems for Single-Stage Localization and Resection of Small Pulmonary Nodules: A Pilot Clinical Trial
Source: Interdiscip Cardiovasc Thorac Surg. 2025 Dec 22;41(1):ivaf313. doi: 10.1093/icvts/ivaf313 (PMC12957938; doi:10.1093/icvts/ivaf313)
Supplement: ivaf313_Supplementary_Data [file ivaf313_Supplementary_Data.zip]

Archive with 1 entries (1 files):
- 20250302SupplementalT1.doc
